# Supplementary material for: Endoplasmic Reticulum Stress-Related Four-Biomarker Risk Classifier for Survival Evaluation in Esophageal Cancer
Source: J Oncol. 2022 Mar 18;2022:5860671. doi: 10.1155/2022/5860671 (PMC8956413; doi:10.1155/2022/5860671)
Supplement: Supplementary Materials — Supplementary Table 1 The list of endoplasmic reticulum stress-related genes. [file 5860671.f1.zip]

Archive with 2 entries (2 files):
- 5860671.f1/Supplementary Table 1.docx
- 5860671.f1/Supplementary Table 1.pdf
